# Supplementary material for: Berkeleyomyces rouxiae—A Pathogen Causing the Black Root Rot of Tobacco
Source: Pathogens. 2024 Dec 18;13(12):1120. doi: 10.3390/pathogens13121120 (PMC11678428; doi:10.3390/pathogens13121120)
Supplement: Supplementary file 1 [file pathogens-13-01120-s001.zip]

Archive with 1 entries (1 files):
- pathogens-3353879-supplementary.pdf
